# Supplementary material for: Comparative Nanopore Sequencing-Based Evaluation of the Midgut Microbiota of the Summer Chafer (Amphimallon solstitiale L.) Associated with Possible Resistance to Entomopathogenic Nematodes
Source: Int J Environ Res Public Health. 2022 Mar 15;19(6):3480. doi: 10.3390/ijerph19063480 (PMC8950650; doi:10.3390/ijerph19063480)
Supplement: Supplementary file 1 [file ijerph-19-03480-s001.zip]

Archive with 1 entries (1 files):
- ijerph-1602107-supplementary.pdf
